# Supplementary material for: A novel role for GSK3β as a modulator of Drosha microprocessor activity and MicroRNA biogenesis
Source: Nucleic Acids Res. 2016 Oct 23;45(5):2809–28. doi: 10.1093/nar/gkw938 (PMC5389555; doi:10.1093/nar/gkw938)
Supplement: Supplementary Data [file gkw938_Supp.zip]

Archive with 2 entries (2 files):
- nar-02779-a-2015-File009.pdf
- nar-02779-a-2015-File010.pdf
